# Supplementary material for: mTOR Knockdown in the Infralimbic Cortex Evokes A Depressive-like State in Mouse
Source: Int J Mol Sci. 2021 Aug 12;22(16):8671. doi: 10.3390/ijms22168671 (PMC8395521; doi:10.3390/ijms22168671)
Supplement: Supplementary file 1 [file ijms-22-08671-s001.zip]

Archive with 1 entries (1 files):
- ijms-1320093-SI.pdf
